# Supplementary material for: Altered Lipid Metabolism in Residual White Adipose Tissues of Bscl2 Deficient Mice
Source: PLoS One. 2013 Dec 16;8(12):e82526. doi: 10.1371/journal.pone.0082526 (PMC3865019; doi:10.1371/journal.pone.0082526)
Supplement: File S1 — (XLSX) [file pone.0082526.s001.xlsx]

## Sheet: TG-identity
TAG (>0.1%)
m/z [M+NH4]+	TC:DB	acyl chains	WT Avg	WT StDev		KO Avg	KO StDev
680.582	TG38:2	4:0/16:0/18:2	0.281837	0.0957067		0.0223957	0.00454017
682.598	TG38:1	4:0/16:0/18:1	0.109106	0.0392407		0.00972831	0.00467101
706.598	TG40:3	4:0/18:1/18:2	0.161395	0.0449054		0.0251578	0.00695011
708.614	TG40:2	4:0/18:1/18:1	0.147693	0.0411943		0.0168635	0.00667026
		4:0/18:0/18:2
		6:0/16:0/18:2
		10:0/12:0/18:2
764.676	TG44:2	10:0/16:0/18:2	0.217469	0.0519637		0.00402381	0.000417002
		12:0/14:0/18:2
		10:0/16:1/18:1
766.692	TG44:1	12:0/14:0/18:1	0.182883	0.0524618		0.00180495	0.00107706
		10:0/16:0/18:1
		12:0/16:0/16:1
790.692	TG46:3	10:0/18:1/18:2	0.181453	0.033297		0.0123424	0.00101986
		12:0/16:1/18:2
		12:0/16:0/18:3
		14:0/14:0/18:3
		14:0/14:1/18:2
792.708	TG46:2	12:0/16:0/18:2	0.604004	0.128051		0.036082	0.00188328
		12:0/16:1/18:1
		14:0/14:0/18:2
		14:0/16:1/16:1
		10:0/18:1/18:1
794.723	TG46:1	12:0/16:0/18:1	0.469482	0.113568		0.0307693	0.00371874
		14:0/14:0/18:1
		14:0/16:0/16:1
		18:1/18:0/10:0
		12:0/16:1/18:0
796.739	TG46:0	14:0/16:0/16:0	0.190637	0.0429005		0.0153867	0.00236775
		12:0/16:0/18:0
		14:0/14:0/18:0
816.708	TG48:4	12:0/18:2/18:2	0.22351	0.0205122		0.0335858	0.00498854
		12:0/18:1/18:3
		14:0/16:1/18:3
		14:1/16:1/18:2
818.723	TG48:3	12:0/18:1/18:2	0.754258	0.0905504		0.183573	0.0115016
		14:0/16:1/18:2
		14:0/16:0/18:3
		16:1/16:1/16:1
		16:0/14:1/18:2
820.739	TG48:2	14:0/16:0/18:2	1.68115	0.206066		0.563061	0.0337778
		16:0/16:1/16:1
		12:0/18:1/18:1
		14:0/18:1/16:1
822.754	TG48:1	14:0/16:0/18:1	1.37981	0.215892		0.459954	0.0486759
		16:0/16:0/16:1
		12:0/18:0/18:1
		14:0/16:1/18:0
824.77	TG48:0	16:0/16:0/16:0	0.700092	0.0957052		0.156816	0.017599
		16:0/18:0/14:0
834.754	TG49:2	15:0/16:0/18:2	0.124759	0.00146002		0.0736852	0.0110551
		15:0/16:1/18:1
		14:0/17:0/18:2
		14:0/17:1/18:1
842.723	TG50:5	14:0/18:2/18:3	0.155371	0.00334909		0.0990893	0.0201994
844.739	TG50:4	14:0/18:2/18:2	1.31321	0.0372228		0.920073	0.119108
		16:1/16:1/18:2
		16:0/16:2/18:2
		14:0/18:1/18:3
		16:0/16:1/18:3
846.754	TG50:3	16:0/16:1/18:2	4.54638	0.167648		3.56086	0.146767
		16:1/16:1/18:1
		14:0/18:1/18:2
		16:0/16:0/18:3
		16:0/16:2/18:1
848.77	TG50:2	16:0/16:0/18:2	8.457	0.509123		6.44056	0.0342387
		16:0/16:1/18:1
		14:0/18:1/18:1
850.786	TG50:1	16:0/16:0/18:1	3.12653	0.445959		2.8153	0.245061
858.754	TG51:4	15:1/18:1/18:2	0.110964	0.00832088		0.0697395	0.0138023
		15:0/18:1/18:3
		16:1/17:1/18:2
860.77	TG51:3	15:0/18:1/18:2	0.236033	0.0100057		0.201326	0.0286778
		16:0/17:1/18:2
862.786	TG51:2	16:0/17:0/18:2	0.192414	0.00301584		0.167077	0.0189287
		16:0/17:1/18:1
		15:0/18:1/18:1
868.739	TG52:6	16:1/18:2/18:3	0.332705	0.0216613		0.211311	0.045226
		16:0/18:3/18:3
		16:1/18:1/18:4
		16:0/18:2/18:4
		16:2/18:2/18:2
		16:3/18:1/18:2
870.754	TG52:5	16:1/18:2/18:2	3.33549	0.140995		2.34411	0.279857
		16:1/18:1/18:3
		16:0/18:2/18:3
		16:2/18:1/18:2
872.77	TG52:4	16:1/18:1/18:2	12.6284	0.464527		10.5559	0.787047
		16:0/18:1/18:3
		16:0/18:2/18:2
874.786	TG52:3	16:0/18:1/18:2	16.2077	0.262494		18.5371	0.111185
		16:1/18:1/18:1
		16:1/18:0/18:2
876.801	TG52:2	16:0/18:1/18:1	7.09883	0.27678		10.0139	0.944964
		16:0/18:0/18:2
		16:1/18:0/18:1
886.786	TG53:4	17:1/18:1/18:2	0.21407	0.0141186		0.184453	0.0266829
		17:0/18:2/18:2
888.801	TG53:3	17:0/18:1/18:2	0.219441	0.0121768		0.208587	0.0241426
		17:1/18:0/18:2
		16:0/18:1/19:2
		16:1/18:2/19:1
		16:0/18:1/19:2
894.754	TG54:7	18:2/18:2/18:3	0.892633	0.0791061		0.245293	0.0329322
		18:1/18:2/18:4
		18:1/18:3/18:3
		16:1/18:2/20:4
		16:1/18:1/20:5
896.77	TG54:6	18:2/18:2/18:2	4.59584	0.334562		3.00317	0.407418
		18:1/18:2/18:3
		18:1/18:1/18:4
		16:0/18:2/20:4
		16:1/18:1/20:4
898.786	TG54:5	18:1/18:2/18:2	10.001	0.566797		10.6062	0.791778
		18:1/18:1/18:3
		16:0/18:2/20:3
		16:1/18:1/20:3
		16:1/18:0/20:4
900.801	TG54:4	18:1/18:1/18:2	10.2588	0.283757		16.011	0.302018
		18:0/18:2/18:2
		18:0/18:1/18:3
		16:1/18:2/20:1
		16:1/18:1/20:2
		16:0/18:2/20:2
		16:0/18:1/20:3
902.817	TG54:3	18:1/18:1/18:1	3.16768	0.0392341		8.80367	1.08078
		18:0/18:1/18:2
		16:0/18:2/20:1
		16:0/18:1/20:2
		16:1/18:1/20:1
904.833	TG54:2	16:0/18:1/20:1	0.512444	0.00569205		0.265043	0.0202001
		18:0/18:0/18:2
		16:0/18:2/20:0
920.77	TG56:8	16:0/20:4/20:4	0.102814	0.0217598		0.0403067	0.00938901
		16:0/18:2/22:6
922.786	TG56:7	18:1/18:2/20:4	0.245794	0.0475105		0.144445	0.0351706
		16:0/18:2/22:5
		16:0/18:1/22:6
		18:2/18:2/20:3
		18:1/18:3/20:3
924.801	TG56:6	18:1/18:2/20:3	0.34435	0.047668		0.256028	0.0582667
		18:1/18:1/20:4
		18:2/18:2/20:2
		18:2/18:3/20:1
		16:0/18:0/22:6
		16:0/18:1/22:5
		16:0/18:2/22:4
926.817	TG56:5	18:2/18:2/20:1	0.47255	0.0583361		0.339571	0.0550839
		18:1/18:2/20:2
		18:1/18:1/20:3
		18:0/18:1/20:4
		18:1/18:3/20:1
		16:0/18:1/22:4
928.833	TG56:4	18:1/18:2/20:1	0.501418	0.0742288		0.398448	0.0530918
		18:1/18:1/20:2
		18:2/18:2/20:0
		18:0/18:1/20:3
		16:1/18:2/22:1
930.848	TG56:3	18:1/18:1/20:1	0.310532	0.072804		0.256494	0.0415763
		18:1/18:2/20:0
		18:0/18:1/20:2
		18:0/18:2/20:1
		16:0/18:2/22:1
954.848	TG58:5	18:2/18:2/22:1	0.167021	0.0972891		0.123365	0.0198699
		18:1/18:3/22:1
		18:2/20:1/20:2
		18:1/20:1/20:3
		18:0/20:1/20:4
956.864	TG58:4	18:1/18:2/22:1	0.218778	0.117739		0.219549	0.0369056
		18:2/18:2/22:0
		18:1/20:1/20:2
958.88	TG58:3	18:1/18:2/22:0	0.104833	0.035904		0.11165	0.0222514
		18:1/18:1/22:1

## Sheet: DG-identity
DAG
m/z [M+NH4]+	TC:DB	acyl chains	WT Avg	WT StDev		KO Avg	KO StDev
576.462	DG32:5		0.820014	0.59738		0.193426	0.057404
578.478	DG32:4		0.295465	0.0269454		0.0937357	0.0197972
580.494	DG32:3	14:1/18:2	0	0		0.637684	0.966779
582.509	DG32:2	14:0/18:2	0.316346	0.0612279		0.274994	0.023218
584.525	DG32:1	16:0/16:1	1.14469	0.601706		0.612255	0.185616
586.54	DG32:0	16:0/16:0	2.08373	1.13359		0.952384	0.151815
608.525	DG34:3	16:0/18:3	3.95874	1.68939		4.31529	0.184716
		16:1/18:2
610.54	DG34:2	16:0/18:2	32.6606	0.828843		25.9631	0.971917
		16:1/18:1
612.556	DG34:1	16:0/18:1	13.7355	0.662687		15.4608	1.79152
		16:1/18:0
632.525	DG36:5	18:2/18:3	0.279156	0.128276		0.067768	0.032205
		18:1:18:4
634.54	DG36:4	18:1/18:3	11.5777	0.879534		8.54272	0.9286
		18:2/18:2
636.556	DG36:3	18:1/18:2	23.1728	1.61634		24.9975	0.593261
638.572	DG36:2	18:1/18:1	9.45974	0.739136		14.9734	1.60525
640.587	DG36:1	18:0/18:1	0.11959	0.107474		0.356113	0.137952
662.572	DG38:4		0.124286	0.131961		1.29876	0.166122
682.54	DG40:8		0.251592	0.230156		1.02291	0.882852
808.775	DG48:1		0	0		0.115533	0.0326728
810.791	DG48:0		0	0		0.121657	0.0483465
